# Supplementary material for: Fenofibrate Differently Affects the Heart’s Morphology and Metabolism in Young and Old Rats
Source: Int J Mol Sci. 2025 Aug 20;26(16):8038. doi: 10.3390/ijms26168038 (PMC12386944; doi:10.3390/ijms26168038)
Supplement: Supplementary file 1 [file ijms-26-08038-s001.zip]

Archive with 1 entries (1 files):
- Supplementary Table S1 List of primers.pdf
